# Supplementary material for: Comprehensive Transcriptome Meta-analysis to Characterize Host Immune Responses in Helminth Infections
Source: PLoS Negl Trop Dis. 2016 Apr 8;10(4):e0004624. doi: 10.1371/journal.pntd.0004624 (PMC4826001; doi:10.1371/journal.pntd.0004624)
Supplement: S3 Table — (CSV) [file pntd.0004624.s003.csv]

EntrezID	Name	CombinedES	Pval
12825	Col3a1	4.5743	0
17533	Mrc1	4.4147	0
12505	Cd44	3.4451	6.4243e-13
14130	Fcgr2b	3.462	6.4243e-13
14859	Gsta3	-4.8517	5.1394e-12
16797	Lat	2.8241	7.9661e-11
22368	Trpv2	2.7937	1.2738e-10
56188	Fxyd1	-2.6804	3.9288e-10
72948	Tppp	-2.6854	3.9288e-10
13733	Emr1	4.2571	5.0726e-10
66273	1810020D17Rik	-2.6786	1.2024e-09
171504	Apobr	4.5104	1.5144e-08
109225	Ms4a7	4.8949	1.5713e-08
20135	Rrm2	2.3871	1.5713e-08
66277	Klf15	-2.3418	1.7266e-08
74760	Rab3il1	2.4208	1.9704e-08
18643	Pfn1	2.313	2.4341e-08
242083	Ppm1l	-2.3458	3.0875e-08
12642	Ch25h	4.7741	3.3382e-08
19156	Psap	3.5183	5.1752e-08
74131	Sash3	4.625	5.1752e-08
108101	Fermt3	4.9435	4.6814e-07
17159	Man2b1	2.6415	5.4352e-07
14261	Fmo1	-3.7916	7.5416e-07
17294	Mest	2.692	8.0807e-07
105827	Amigo2	-2.0253	1.1533e-06
57262	Retnla	5.6609	1.2488e-06
19885	Rorc	-2.5058	1.6879e-06
13010	Cst3	2.0137	1.6879e-06
11468	Actg2	2.967	1.9656e-06
105988	Espl1	1.9536	1.9793e-06
15368	Hmox1	3.7835	1.9793e-06
15186	Hdc	4.3802	2.1212e-06
20321	Frrs1	1.9451	2.2266e-06
18826	Lcp1	2.7898	2.6309e-06
27060	Tcirg1	2.2338	2.7686e-06
67136	Kbtbd4	-1.9132	2.8728e-06
224109	Lrrc33	3.0155	2.9743e-06
16952	Anxa1	2.93	2.9885e-06
94178	Mcoln1	-1.9324	3.5936e-06
21391	Tbxas1	4.4836	4.6611e-06
107321	Lpxn	5.162	4.7699e-06
93671	Cd163	2.2977	5.121e-06
16913	Psmb8	2.8109	5.7883e-06
230787	BC013712	2.4535	6.3726e-06
76293	Mfap4	2.332	6.4058e-06
57915	Tbc1d1	1.8759	6.4058e-06
67742	Samsn1	4.7903	6.4162e-06
12236	Bub1b	1.8629	6.5537e-06
11475	Acta2	3.7977	6.6739e-06
74558	Gvin1	2.494	6.6739e-06
107449	Unc5b	1.9091	6.7301e-06
22778	Ikzf1	2.7068	7.7499e-06
12819	Col15a1	1.8671	7.7499e-06
50778	Rgs1	3.7205	7.8634e-06
320435	Rinl	1.8369	7.8634e-06
102545	Cmtm7	3.7705	8.9811e-06
381319	Batf3	3.3683	9.0113e-06
110911	Cds2	-1.8437	1.0298e-05
29869	Ulk2	-2.333	1.0774e-05
56722	Litaf	4.4498	1.1284e-05
21857	Timp1	7.7452	1.1723e-05
50496	E2f6	-1.7859	1.2278e-05
18632	Pex11b	-1.7875	1.2278e-05
67210	Gatad1	-1.7915	1.2486e-05
12514	Cd68	5.9918	1.2486e-05
60533	Cd274	3.4973	1.4853e-05
20345	Selplg	6.7121	1.5767e-05
12774	Ccr5	4.2426	1.5767e-05
252972	Tpcn1	-1.7586	1.6723e-05
77125	Il33	3.4797	1.691e-05
13480	Dpm1	-1.7721	1.691e-05
18604	Pdk2	-2.2676	1.691e-05
64945	Cldn12	-2.5447	2.092e-05
233073	U2af1l4	-1.7136	2.3562e-05
54141	Spag5	1.7799	2.5056e-05
228357	Lrp4	-2.2516	2.8232e-05
20750	Spp1	6.6648	2.877e-05
19042	Ppm1a	-2.317	2.9215e-05
14339	Aktip	-1.6639	3.5902e-05
67292	Pigc	-1.6819	3.6113e-05
68774	Ms4a6d	7.2061	3.6124e-05
16534	Kcnn4	2.4032	3.99e-05
26940	Ecsit	-2.763	4.007e-05
65221	Slc15a3	5.2831	4.0273e-05
21822	Tgtp1	1.9855	4.0791e-05
20210	Saa3	7.2365	4.7893e-05
63959	Slc29a1	-3.3251	4.9864e-05
19242	Ptn	1.6935	5.0746e-05
20556	Slfn2	3.6929	5.1288e-05
212032	Hk3	5.3748	5.4318e-05
59030	Mkks	-1.6544	5.6123e-05
21939	Cd40	1.6719	5.8893e-05
11837	Rplp0	1.7587	5.8893e-05
18747	Prkaca	-1.6932	5.9178e-05
114128	Laptm4b	-1.6276	6.2096e-05
12260	C1qb	5.7901	6.5001e-05
52377	Rcn3	1.6579	6.564e-05
12522	Cd83	3.201	6.5694e-05
83433	Trem2	5.0333	7.0215e-05
21685	Tef	-2.637	7.2487e-05
14969	H2-Eb1	5.5576	7.5597e-05
27056	Irf5	3.0505	7.6081e-05
223453	Dap	1.593	7.9005e-05
67488	Calcoco1	-1.5901	8.16e-05
14595	B4galt1	1.6126	8.2432e-05
54445	Unc93b1	3.3424	8.6017e-05
17969	Ncf1	3.8269	8.6961e-05
72925	March1	2.4557	9.02e-05
22678	Zfp2	-1.5809	9.0249e-05
20623	Snrk	-1.6374	9.1121e-05
14131	Fcgr3	5.7939	9.3733e-05
216869	Arrb2	4.2671	9.7908e-05
67711	Nsmce1	1.7305	9.8708e-05
14159	Fes	3.3069	0.00010087
13169	Dbnl	2.3468	0.00010211
19264	Ptprc	2.2773	0.00010668
16822	Lcp2	2.8191	0.00010668
56690	Mlycd	-2.614	0.00010723
17312	Clec10a	3.0719	0.00010734
14230	Fkbp10	2.5886	0.00010944
75565	Ccdc101	-2.163	0.000114
64099	Parvg	3.0099	0.00012582
13032	Ctsc	2.5337	0.00013575
20652	Soat1	4.0591	0.0001371
67511	Tmed9	1.6004	0.0001447
67826	Snap47	-1.6762	0.00014998
22177	Tyrobp	5.6606	0.0001514
72180	Zfp661	-1.5609	0.00015508
67725	Nudt13	-1.5346	0.00015559
110006	Gusb	3.1829	0.00017656
66058	Tmem176a	3.4601	0.00017656
320484	Rasal3	2.6736	0.00017925
66659	Acp6	-2.1157	0.00017925
21973	Top2a	4.3238	0.00017965
13132	Dab2	1.5203	0.00018644
93673	Cml2	-1.6805	0.00018644
69702	Ndufaf1	-2.1132	0.00018644
18537	Pcmt1	-1.5027	0.00019146
12833	Col6a1	4.3097	0.00019146
13076	Cyp1a1	-1.5662	0.00019146
17085	Ly9	3.7858	0.0002152
234407	Glt25d1	3.5577	0.0002152
16792	Laptm5	6.4899	0.00022871
26371	Ciao1	-1.4983	0.00023814
19344	Rab5b	-1.5434	0.00024735
68743	Anln	2.3825	0.00026748
67896	Ccdc80	5.8116	0.00027014
65972	Ifi30	4.3324	0.00027728
72042	Cotl1	6.4392	0.00028612
93726	Ear11	6.592	0.00029388
68298	Ncapd2	1.4946	0.00030297
241638	Prosapip1	-1.4682	0.00031304
13482	Dpp4	-2.6798	0.00031304
24056	Sh3bp5	-1.5477	0.00031304
12523	Cd84	4.7537	0.00031679
243910	Nfkbid	3.2378	0.00031868
67163	Ccdc47	-1.4645	0.00031868
26420	Mapk9	-1.4686	0.00031868
74185	Gbe1	-1.4865	0.00032869
56419	Diap3	1.8748	0.00032916
23833	Cd52	7.2388	0.00032916
19060	Ppp5c	-1.478	0.00032975
20411	Sorbs1	-1.4834	0.00033042
71755	Dhdh	-3.9984	0.00034049
235043	Tmem205	-2.7772	0.00034049
76071	Jakmip1	1.7841	0.00034049
109857	Cbr3	1.9065	0.00034856
17972	Ncf4	6.7642	0.00034856
72027	Slc39a4	-2.003	0.00036905
18222	Numb	-1.4333	0.0003697
52276	Cdca8	2.3837	0.00038003
16178	Il1r2	2.8432	0.00038003
19200	Pstpip1	5.1877	0.00038688
216445	Arhgap9	4.0895	0.00039699
20344	Selp	3.8938	0.00039737
108075	Ltbp4	-1.7877	0.00039939
54151	Cyhr1	-1.4294	0.00039939
105428	Fam149b	-1.8849	0.00042176
80978	Mrgprh	-1.4071	0.00044493
11690	Alox5ap	5.509	0.00044604
17117	Amacr	-1.4394	0.00046321
106869	Tnfaip8	3.8584	0.00046705
268515	Bahcc1	-1.4329	0.00047006
66286	Sec11c	2.2268	0.00047006
14204	Il4i1	3.0902	0.0004742
17714	Grpel2	-1.8091	0.00048346
66111	Tmed3	1.7393	0.00049551
320078	Olfml2b	2.139	0.0005003
16949	Loxl1	4.5514	0.00050853
69769	Tnfaip8l2	3.4269	0.00050877
67131	Acbd4	-2.4832	0.00050877
380601	Fastkd5	-1.4209	0.00050877
56743	Lat2	3.8343	0.00050877
20375	Sfpi1	3.0202	0.00051724
246177	Myo1g	4.7789	0.00051724
13732	Emp3	5.042	0.00051883
105513	Chmp7	-1.4301	0.00051883
17084	Ly86	5.3132	0.00052605
12268	C4b	2.8478	0.00052605
15900	Irf8	3.1953	0.00053796
243078	Tecrl	-1.3948	0.00054034
63954	Rbp7	-1.7594	0.00054566
22117	Tst	-3.3592	0.00055163
19354	Rac2	5.5228	0.00055643
19366	Rad54l	3.0491	0.00055745
68089	Arpc4	2.0733	0.0005711
67808	Tprgl	-1.3853	0.00058879
66114	Dnajc30	-1.6149	0.00060984
27371	Sh2d2a	2.1221	0.00063191
171580	Mical1	2.1309	0.00065004
53895	Clpp	-1.4039	0.00067276
50930	Tnfsf14	2.024	0.00069333
18793	Plaur	2.5655	0.00069944
18718	Pip4k2a	4.9956	0.00071194
66082	Abhd6	-2.0976	0.00071529
217203	Tmem106a	2.2655	0.00072067
20310	Cxcl2	2.3383	0.00076491
14841	Gsg2	2.4793	0.00076491
100182	Akna	3.4633	0.00078594
18636	Cfp	4.8033	0.00080195
22352	Vim	4.7406	0.0008125
17916	Myo1f	6.5622	0.00081567
16854	Lgals3	8.7097	0.00081703
67865	Rgs10	4.1993	0.00086443
12978	Csf1r	2.9168	0.00087695
18762	Prkcz	-2.2064	0.00089802
21687	Tek	-1.9683	0.00089802
13171	Dbt	-2.1526	0.00090035
215632	Psd4	2.5379	0.00090035
105855	Nckap1l	6.2317	0.00091423
243219	2900026A02Rik	-1.3684	0.0009297
16847	Lepr	-1.3723	0.0009396
12006	Axin2	-1.3649	0.0009396
26950	Vsnl1	-1.3788	0.0009473
23880	Fyb	4.2098	0.00095837
246256	Fcgr4	4.9506	0.00096497
64138	Ctsz	2.9622	0.00097216
69101	Ydjc	1.8616	0.0009869
67337	Cstf1	-1.3451	0.00098725
56620	Clec4n	3.424	0.0010035
16818	Lck	2.8781	0.0010065
68910	Zfp467	-1.4966	0.0010068
27364	Srr	-2.4401	0.0010122
19092	Prkg2	-1.4214	0.0010122
232370	Clstn3	-1.6667	0.001022
57443	Fbxo3	-1.9845	0.0010958
19038	Ppic	3.5599	0.0010958
12655	Chi3l3	11.308	0.0010958
17540	Mrvi1	1.9431	0.0011022
71706	Slc46a3	-2.5835	0.0011096
192654	Pla2g15	2.6423	0.0011138
71538	Fbxo9	-1.9506	0.0011341
226652	Arhgap30	4.7015	0.0011473
24108	Ubd	3.3104	0.00116
13033	Ctsd	2.0332	0.001194
214579	Aldh5a1	-2.4836	0.0011951
54353	Skap2	4.2376	0.0011961
16440	Itpr3	1.3644	0.0011961
227292	Ctdsp1	-1.53	0.001207
213056	Fam126b	-2.603	0.0012602
66815	Ccdc109b	1.9784	0.0012604
56421	Pfkp	2.2591	0.0012874
12070	Ngfrap1	2.6035	0.0012874
53901	Rcan2	-2.0307	0.0012874
18438	P2rx4	2.2168	0.0012874
269582	Clspn	1.8056	0.0013027
171207	Arhgap4	3.9725	0.0013027
231507	Plac8	4.8431	0.0013073
17381	Mmp12	4.2815	0.0013148
69810	Clec4b1	3.2568	0.0013167
77613	Prss36	-1.6657	0.0013167
21844	Tiam1	2.4086	0.0013167
270084	Lpcat2	1.8866	0.0013303
12257	Tspo	2.1749	0.0013586
73723	Sh3bgrl3	5.9688	0.0013642
78689	Naa35	-1.4167	0.0013864
14164	Fgf1	-2.5165	0.0014081
21923	Tnc	3.6132	0.00143
14269	Fnbp1	1.4626	0.0014736
24099	Tnfsf13b	3.0719	0.0014736
18979	Pon1	-4.3398	0.0014783
11629	Aif1	3.4678	0.0015069
17341	Bhlha15	1.3307	0.0015069
16453	Jak3	2.4512	0.0015069
217344	Rhbdf2	1.6869	0.0015069
217303	Cd300a	1.4996	0.0015278
14824	Grn	4.5365	0.0015278
13040	Ctss	4.2095	0.0015759
67801	Pllp	-1.5946	0.0015874
26415	Mapk13	1.504	0.001623
231162	Cytl1	-1.2698	0.0016832
19267	Ptpre	2.856	0.0016832
277360	Prex1	3.0013	0.0016876
18788	Serpinb2	3.6225	0.0017267
13449	Dok2	5.2262	0.0017267
19419	Rasgrp1	2.5532	0.0017458
14760	Gpr19	-1.2889	0.0017458
233571	P2ry6	5.8327	0.0017458
78903	Wrnip1	-1.3191	0.0017881
56484	Foxo3	-1.2807	0.0017881
338367	Myo1d	-1.27	0.0017934
223776	1300018J18Rik	-2.7333	0.0018094
14712	Gnpat	-1.7678	0.001856
12721	Coro1a	5.9076	0.001861
104759	Pld4	4.1393	0.0018634
18016	Nf2	-1.2632	0.0018688
15211	Hexa	3.5031	0.0018688
56249	Actr8	-1.2508	0.001892
11607	Agtr1a	-2.6092	0.001892
74412	Gle1	-1.2507	0.0019078
50753	Fbxo8	-1.2717	0.0019078
74039	Nfam1	2.4642	0.0019078
94230	Cpsf1	-1.2567	0.0019094
56454	Aldh18a1	4.056	0.001916
22329	Vcam1	4.4215	0.0019163
21386	Tbx3	-2.0188	0.0019763
18173	Slc11a1	3.3681	0.0019904
231830	Micall2	1.7825	0.0019985
104158	Ces1d	-4.2523	0.0020067
234564	Ces1f	-6.0876	0.0020314
30794	Pdlim4	3.0575	0.0020354
214855	Arid5a	1.2608	0.0020479
16571	Kif4	1.527	0.0020634
16367	Irs1	-1.2702	0.0020841
140497	AF251705	1.9323	0.0020847
22183	Zrsr1	-1.2329	0.0020847
110902	Chrna2	-1.9406	0.0020995
57436	Gabarapl1	-2.5552	0.0021271
21826	Thbs2	3.9413	0.0021273
257635	Sdsl	1.3763	0.0021595
71279	Slc29a3	2.5761	0.0021615
232089	Elmod3	-1.4646	0.0021748
270076	Gcdh	-2.5645	0.0021892
12489	Cd33	2.0942	0.00223
18260	Ocln	-2.0138	0.0023095
76491	Abhd14b	-3.9675	0.0023334
14129	Fcgr1	2.6727	0.0023334
12623	Ces1g	-3.8866	0.0023334
214952	Rhot2	-1.312	0.0023436
51797	Ctps	2.4202	0.0023572
240066	Zfp870	-1.2407	0.0023682
67864	Yipf4	-1.2412	0.0024035
56362	Sult1b1	-1.2916	0.0024135
16421	Itgb7	4.2194	0.0024175
22359	Vldlr	-3.5819	0.0024175
21838	Thy1	3.3422	0.0024175
22324	Vav1	5.5113	0.0024277
207728	Pde2a	1.3725	0.0024345
54615	Npff	-1.2301	0.002443
76192	Abhd12	1.4191	0.002443
209357	Gtf2h3	-1.2333	0.002453
66998	Psmd5	-1.2514	0.0024629
69742	Tm2d2	-1.2646	0.0024629
21426	Tfec	1.4515	0.0024629
81910	Rrbp1	1.7087	0.0024629
19334	Rab22a	-1.9003	0.0024629
20358	Sema6a	-1.2243	0.0024629
16553	Kif13a	-1.2395	0.0024629
54519	Apbb1ip	2.2634	0.0024629
384009	Glipr2	4.8154	0.0024629
17768	Mthfd2	3.486	0.0024629
70020	Ino80b	-1.5557	0.0024629
80287	Apobec3	1.5206	0.0024629
22376	Was	4.6891	0.0024774
68421	Lmbrd1	-1.24	0.0024774
20322	Sord	-4.4922	0.002494
22770	Zhx1	-1.2225	0.0024957
20598	Smpd2	-1.2223	0.0025437
269424	Phf17	-2.0956	0.0025671
233895	Prr14	-1.244	0.0025736
11640	Akap1	-1.6429	0.0025779
16819	Lcn2	6.0803	0.0025779
11732	Ank	-3.8029	0.0025845
170743	Tlr7	2.6627	0.002601
110173	Manba	1.833	0.0026114
22351	Vill	1.5466	0.0026158
235386	Agphd1	-2.4706	0.002619
67305	Gpx7	2.7644	0.002619
208228	Mob3a	3.3995	0.0026503
219132	D14Ertd668e	1.3775	0.0026764
20527	Slc2a3	4.2682	0.0026865
217430	Pqlc3	3.4512	0.0027106
69352	Necab1	-1.3564	0.0027354
56738	Mocs1	-2.7937	0.002743
67979	Atad1	-1.4246	0.002743
56221	Ccl24	3.7842	0.002743
17474	Clec4d	2.4858	0.0027742
22241	Ulk1	-1.359	0.0027742
74034	4632404H12Rik	-1.2252	0.0027842
67027	Mkrn2	-1.9362	0.0027842
78416	Rnase6	3.7813	0.0028088
27273	Pdk4	-1.4664	0.0029285
246707	Emilin2	4.7975	0.0029285
59083	Fetub	1.885	0.002959
232987	B9d2	1.8444	0.0029615
66599	Rdm1	-2.127	0.0029615
54354	Rassf5	2.4655	0.0029615
12490	Cd34	2.0025	0.0029764
102657	Cd276	1.2029	0.0029925
13511	Dsg2	-1.7312	0.0030251
16427	Itih4	1.7902	0.0030251
233979	Tpcn2	3.2607	0.0030251
65963	Tmem176b	2.887	0.0030251
13433	Dnmt1	1.9431	0.0030251
15413	Hoxb5	-1.741	0.0030391
67379	Dedd2	-1.2237	0.0030537
12818	Col14a1	2.1355	0.0031259
74568	Mlkl	2.1204	0.0031554
29815	Bcar3	-1.6161	0.0031554
14609	Gja1	2.9122	0.0031554
76263	Gstk1	-3.5174	0.0031554
21770	Ppp2r5d	-1.4735	0.0032056
192970	Dhrs11	-2.0862	0.0032056
12834	Col6a2	4.7281	0.003218
59038	Pxmp4	-2.1786	0.003218
20568	Slpi	4.2551	0.003218
22238	Ugt2b5	-1.5672	0.003218
18751	Prkcb	4.2926	0.0032298
66061	Tctex1d2	2.706	0.0032845
53893	Nudt5	1.5832	0.0032903
14228	Fkbp4	-3.5752	0.0033711
17763	Mtcp1	-1.1991	0.0033846
56485	Slc2a5	-1.2044	0.0033969
56693	Crtap	2.0336	0.0034066
103655	Sec14l4	-2.8307	0.0034066
19141	Lgmn	5.1213	0.0034066
192176	Flna	3.7802	0.0034328
19339	Rab3a	-1.353	0.0035628
270163	Myo9a	1.2071	0.0035628
20296	Ccl2	2.9896	0.0035691
12502	Cd3g	3.1639	0.0035691
97827	Exd2	-2.3198	0.0035691
109731	Maob	-3.275	0.0035691
12481	Cd2	1.7114	0.0035833
18301	Fxyd5	4.8932	0.0035926
213234	Zbbx	-1.1705	0.0035926
246710	Rhobtb2	-1.1909	0.0035984
105445	Dock9	-1.2	0.0036486
67606	Fibin	-1.6459	0.003677
74570	Zkscan1	-1.188	0.0037061
14744	Gpr65	3.2156	0.0037346
99151	Cercam	2.5038	0.0037389
20716	Serpina3n	4.2029	0.0037419
14962	Cfb	1.2142	0.0037437
20308	Ccl9	4.0024	0.0037437
18414	Osmr	4.0974	0.0037551
213391	Rassf4	2.6584	0.0037692
108912	Cdca2	2.8208	0.003779
58202	Cobra1	-1.1611	0.0038462
67773	Myst1	-1.5803	0.0038462
16912	Psmb9	2.8733	0.0038523
223455	March6	-2.1662	0.0038591
27395	Mrpl15	-1.3484	0.0038801
16337	Insr	-1.1743	0.0039017
23845	Clec5a	1.7624	0.0039017
93685	Entpd7	1.1673	0.0039017
211187	Lrtm2	-1.2661	0.0039418
269423	3110057O12Rik	-3.1153	0.0039418
16181	Il1rn	2.9326	0.0039589
59010	Sqrdl	-1.849	0.0039605
24066	Spry4	-1.5787	0.004001
68891	Cd177	2.7376	0.0040089
19718	Rfc2	1.6968	0.0040089
69076	Triap1	-1.1708	0.0040089
93695	Gpnmb	4.7987	0.004017
235442	Rab8b	4.8277	0.0040308
19206	Ptch1	-1.1923	0.0040412
66938	1700029G01Rik	-1.1722	0.0040412
66175	Mustn1	4.1485	0.0040412
23792	Adam23	3.4059	0.0040459
21853	Timeless	1.1982	0.0040887
100756	Usp30	-1.2697	0.0040887
17390	Mmp2	3.6012	0.0041137
13723	Emb	3.6155	0.0041611
17329	Cxcl9	4.288	0.0041758
56332	Amotl2	-1.1889	0.004231
18479	Pak1	1.2014	0.0042937
76524	Cln6	1.2054	0.0043012
94232	Ubqln4	-1.4118	0.0043589
231821	Adap1	1.5791	0.0043903
52430	Echdc2	-2.3044	0.0043903
57912	Cdc42se1	2.1842	0.0043903
319476	Lrtm1	-3.4525	0.0043903
105387	Akr1c14	-3.0825	0.0043903
56032	Nprl2	-1.6796	0.0043903
74241	Chpf	1.1595	0.0044006
73095	Slc25a42	-2.4029	0.0044583
19279	Ptprr	-1.1723	0.0045179
58994	Smpd3	2.6647	0.0045405
14960	H2-Aa	3.9178	0.004547
69757	Leng1	-1.52	0.0045826
11669	Aldh2	-1.966	0.0046101
67128	Ube2g1	-2.4573	0.004641
18383	Tnfrsf11b	1.872	0.0046903
58859	Efemp2	2.6999	0.0047445
26561	Mmp23	2.7226	0.0047449
20901	Strap	-1.1527	0.0048713
74775	Lmbr1l	-1.1337	0.0049352
15170	Ptpn6	3.1896	0.0049449
239743	Klhl6	3.387	0.0049507
12234	Btrc	-1.1636	0.004961
211389	Suox	-3.6675	0.004961
69727	Usp46	-1.159	0.004961
20930	Surf1	-2.5952	0.0050065
14370	Fzd8	-2.779	0.0050159
21928	Tnfaip2	1.9809	0.0050358
20887	Sult1a1	-2.8679	0.0050447
225341	Lims2	-2.6583	0.0050676
20303	Ccl4	3.8234	0.0050676
232947	Ppp1r37	-1.1543	0.0050889
56807	Scamp5	2.5888	0.0050889
15388	Hnrnpl	1.1563	0.0051261
56177	Olfm1	2.0649	0.0051403
56046	Uqcc	-1.9006	0.0051556
52055	Rab11fip5	2.5175	0.0051556
83945	Dnaja3	-1.126	0.0051653
64381	Ms4a8a	3.9522	0.0051788
12475	Cd14	5.3738	0.0051788
232201	Arhgap25	1.9107	0.0052254
14739	S1pr2	1.3815	0.0052735
269254	Setx	1.2997	0.0053134
15163	Hcls1	5.0333	0.0053512
56847	Aldh1a3	1.7239	0.0053599
17925	Myo9b	3.322	0.005372
24059	Slco2a1	-1.7489	0.005372
104086	Cyp27a1	-3.0622	0.0054906
72155	Cenpn	1.1526	0.005505
98365	Slamf9	3.8101	0.0055124
60599	Trp53inp1	1.7798	0.0055258
14711	Gnmt	-3.6378	0.0055258
21934	Tnfrsf11a	2.1532	0.0055258
107995	Cdc20	3.0586	0.0056087
66817	Tmem170	-1.1394	0.0056087
217258	Abca8a	-4.4576	0.0056087
17060	Blnk	1.8151	0.0056087
66771	4933439F18Rik	-1.9037	0.0056179
50934	Slc7a8	3.3389	0.0056583
13098	Cyp2c39	-2.1599	0.0056583
23943	Esyt1	2.7367	0.0056736
80732	Mynn	-1.1276	0.0057565
71059	Hexim2	-1.1433	0.0057602
66844	Ormdl2	-1.1468	0.0058017
56357	Ivd	-3.4547	0.005829
76130	Las1l	-1.12	0.0058339
70785	Dennd1c	3.3852	0.0058538
13549	Dyrk1b	-1.1325	0.0059136
384281	Gatc	-1.6091	0.0059136
53314	Batf	1.8791	0.0059247
56744	Pf4	3.9292	0.0059247
78240	Cst11	-1.1056	0.0059254
66867	Hmg20a	-1.1313	0.005985
14191	Fgr	2.6704	0.0061185
235599	6430571L13Rik	-1.5228	0.0061444
56644	Clec7a	3.8627	0.0061625
209039	Tenc1	-1.1368	0.0062032
56305	Pitpnb	-1.7791	0.006247
23882	Gadd45g	2.4423	0.0062907
68520	Zfyve21	-2.8312	0.0062907
321003	Xpnpep3	-1.7782	0.0063071
11982	Atp10a	1.3838	0.0065698
19280	Ptprs	1.12	0.0065698
17242	Mdk	1.7072	0.0065698
22631	Ywhaz	1.3738	0.0065698
18022	Nfe2	2.658	0.0066692
320832	Sirpb1a	1.7651	0.0066692
237504	Rassf9	-1.1697	0.0066692
11522	Adh1	-2.7514	0.0066781
67900	Mtfp1	-2.3558	0.0067726
211482	Efhb	-1.1634	0.0068236
16581	Kifc2	-1.8483	0.0068504
80280	Cdk5rap3	1.1231	0.0068504
227683	Coq4	-1.1198	0.0068504
227659	Slc2a6	3.7113	0.0068504
320376	Bcorl1	-1.5838	0.0068542
14998	H2-DMa	4.1945	0.0068906
16500	Kcnb1	-1.2514	0.0069611
56016	Hebp2	1.2813	0.0069809
270028	Fam155a	-1.1057	0.0070367
67473	Slc47a1	-3.9529	0.0070459
67075	Magt1	-1.1183	0.0070459
11810	Apobec1	3.47	0.0070459
338467	Morc3	1.222	0.0070571
18413	Osm	2.766	0.0070571
80912	Pum1	-1.3718	0.0070571
21763	Tex2	-1.6483	0.0070896
15976	Ifnar2	1.1267	0.0071042
22296	Vmn1r51	-1.107	0.0071042
71779	March8	-1.1162	0.0072438
20302	Ccl3	3.2917	0.0072841
68294	Mfsd10	2.3802	0.007294
107869	Cth	-2.1864	0.007294
11799	Birc5	4.0458	0.0073604
22275	Urod	-1.7135	0.0073604
17218	Mcm5	3.6378	0.0073604
22031	Traf3	1.5025	0.0074226
214764	2700050L05Rik	-1.1229	0.0074302
20491	Sla	4.9179	0.0074912
215900	Fam26f	2.4723	0.0074912
20678	Sox5	-1.5172	0.0074988
20306	Ccl7	3.4303	0.0074988
66690	Tmem186	-1.1066	0.0076104
67235	Zkscan14	-1.1022	0.0076104
140492	Kcnn2	-1.1852	0.0076104
13088	Cyp2b10	-4.0723	0.0076955
17874	Myd88	2.3425	0.0077789
15374	Hn1	3.8884	0.0078218
16498	Kcnab2	4.8944	0.0078251
74117	Actr3	2.954	0.0079066
16154	Il10ra	2.9979	0.0079638
30955	Pik3cg	3.9715	0.0079928
117109	Pop5	-1.1175	0.0080082
16995	Ltb4r1	3.0574	0.0080977
14239	Foxs1	1.144	0.0081177
66193	1110049F12Rik	-1.8213	0.008157
69216	Ccdc23	1.1494	0.008157
17287	Mep1a	-1.0813	0.0081785
16149	Cd74	4.6645	0.0081785
22163	Tnfrsf4	1.4086	0.0082008
77041	Arsk	-1.1036	0.0082063
381413	Gpr176	2.2823	0.0082331
70510	Rnf167	-2.1831	0.0082762
19766	Ripk1	1.705	0.0082866
12766	Cxcr3	1.4947	0.0083719
21743	Inmt	-5.5248	0.0084065
20970	Sdc3	3.4556	0.0084147
224833	AI661453	-1.0681	0.0084158
100609	Nsun5	-1.7131	0.0084519
14874	Gstz1	-2.6651	0.0084519
106572	Rab31	4.0367	0.0084557
246728	Oas2	1.6583	0.0084557
27052	Aoah	2.8389	0.0085005
225994	BC016495	-1.5075	0.0085005
117167	Steap4	1.9497	0.0085005
243308	A430033K04Rik	-1.0998	0.0085898
70920	4921511H03Rik	-1.0972	0.0086389
108079	Prkaa2	-2.4915	0.0086444
18574	Pde1b	2.9885	0.0086444
58208	Bcl11b	1.4479	0.0086991
18436	P2rx1	1.4588	0.0086991
18817	Plk1	3.7488	0.0086991
17921	Myo7a	1.5742	0.0087006
246133	Kcne2	-1.0736	0.0087734
227697	Dolk	-1.4787	0.0087777
57837	Eral1	-1.553	0.0088434
69934	Rg9mtd3	-1.0744	0.0089314
210198	Gprc6a	-1.1158	0.0089617
232906	Grlf1	-1.0803	0.0090039
20682	Sox9	3.0848	0.0090758
347711	Pramel6	-1.0574	0.0091493
20482	Skil	2.3556	0.0092057
68755	Cgrrf1	-1.8954	0.0092158
14977	Slc39a7	1.0893	0.0092779
56700	0610031J06Rik	1.0844	0.0092918
19073	Srgn	3.3396	0.0092918
11992	Auh	-1.0867	0.009297
18807	Pld3	2.8074	0.0093728
67015	Ccdc91	-1.6789	0.0093817
72085	Osgepl1	-1.4965	0.0094021
12831	Col5a1	3.372	0.0094021
75905	4930578C19Rik	-1.2562	0.0094021
74528	8430406I07Rik	-1.0766	0.0094251
218989	6720456H20Rik	-1.0738	0.0094309
11515	Adcy9	-2.0244	0.009442
12905	Cradd	-1.0825	0.0094427
106512	Gpsm3	1.6611	0.0094427
21355	Tap2	2.0577	0.0094427
73693	Dppa4	-1.0639	0.0094427
17762	Mapt	-1.2079	0.0094467
20200	S100a6	4.2377	0.0094678
66866	Nhlrc2	-1.1137	0.0095064
224703	March2	-1.0577	0.0095271
230991	B930041F14Rik	1.5405	0.009571
171210	Acot2	-1.7773	0.0095923
237256	Zc3h12d	2.127	0.009611
19210	Ptdss1	-1.0733	0.0097089
234779	Plcg2	4.4468	0.0097223
63828	Fn3k	-3.2113	0.0097357
231510	Agpat9	-1.4141	0.0097359
76486	Ly6k	1.1473	0.0098045
66863	Lztr1	1.0724	0.009822
64095	Gpr35	1.6691	0.009822
21818	Tgm3	-1.0508	0.0098276
66168	Grina	1.1743	0.0098739
27214	Dbf4	2.4556	0.0098822
20849	Stat4	1.2738	0.0099268
218461	Pde8b	-1.065	0.0099335
54604	Pcnx	-1.0552	0.0099528
105348	Golm1	3.5879	0.0099645
28253	Slco1b2	-2.1892	0.0099807
235472	Prtg	-1.066	0.0099807
69225	Carkd	-1.7249	0.010028
15194	Htt	1.0988	0.010075
68032	Tmem85	-1.8161	0.010166
71954	Suds3	-1.0599	0.010211
432720	Akr1c19	-3.2787	0.010225
71988	Esco2	1.8052	0.010245
229905	Ccbl2	-2.2547	0.010412
12291	Cacna1g	-1.0593	0.010467
21803	Tgfb1	3.2489	0.010568
408067	Zfp874b	-1.0802	0.010619
319740	Zfyve27	-1.04	0.01064
18003	Nedd9	4.3928	0.010662
14469	Gbp2	2.1312	0.010692
16561	Kif1b	-2.267	0.010731
244867	Arhgap20	-1.052	0.010731
56278	Gkap1	-1.3721	0.010731
18754	Prkce	-1.0605	0.010731
67963	Npc2	1.883	0.010758
22003	Tpm1	2.9786	0.010802
215653	Rassf2	1.941	0.010831
64058	Perp	-1.0465	0.010831
78388	Mvp	3.5568	0.010831
245880	Wasf3	-1.0719	0.010937
80291	Rilpl2	2.456	0.010978
68792	Srpx2	2.179	0.010983
53817	Ddx39b	1.9274	0.010984
75735	Pank1	-3.66	0.011021
26401	Map3k1	2.1412	0.011085
66646	Rpe	-1.2641	0.011112
230917	Tmem201	-1.1493	0.011114
73389	Hbp1	-1.1881	0.011317
94181	Nans	2.0022	0.011405
52552	Parp8	1.3567	0.011426
27261	Dok3	4.114	0.011476
16521	Kcnj5	-1.0416	0.011484
14702	Gng2	2.6716	0.011546
102323	Dcun1d2	-1.1974	0.011629
50724	Sap30l	-1.1099	0.011629
208846	Daam1	-1.559	0.011643
230103	Npr2	-2.9691	0.011654
18542	Pcolce	2.4922	0.011659
73830	Eif3k	1.556	0.011676
19260	Ptpn22	2.1729	0.011718
17313	Mgp	2.3021	0.011718
18823	Plp1	-1.1204	0.011891
234878	BC021891	-1.0291	0.011891
19051	Ppp1r17	-1.0446	0.011974
68550	1110002N22Rik	-1.4637	0.011974
17387	Mmp14	3.9871	0.012036
13644	Efs	1.04	0.012088
66069	Snupn	-1.0554	0.01209
107373	Fam111a	3.2401	0.012208
16188	Il3ra	1.9203	0.012208
70719	Hmha1	3.1714	0.012253
56050	Cyp39a1	-1.6857	0.012297
16331	Inpp5d	3.5845	0.01239
74268	Aven	-1.0292	0.012448
215114	Hip1	1.6216	0.012501
18739	Pitpnm1	2.0779	0.012548
104479	Ccdc117	-1.1442	0.012646
71707	Ubiad1	-1.0434	0.012684
232910	Ap2s1	1.7212	0.012762
22652	Mkrn3	-1.0381	0.01278
67951	Tubb6	3.9664	0.012815
54632	Ftsj1	-1.0176	0.012838
16402	Itga5	1.3409	0.012894
68617	1110012J17Rik	-1.0277	0.012992
27366	Txnl4a	-1.0212	0.013049
64339	Fndc4	-1.4096	0.013049
75841	Rnf139	-1.0407	0.013127
23927	Krtap14	-1.0196	0.013127
67356	Tmco5	-1.0131	0.013127
26912	Gcat	-1.0395	0.013153
27357	Gyg	2.3094	0.013187
73804	Kif2c	3.4479	0.013366
65971	Tbata	-1.0058	0.013408
20520	Slc22a5	-1.9234	0.013439
11491	Adam17	2.405	0.013439
74015	Fcho1	2.9462	0.013449
14219	Ctgf	3.7858	0.013481
93742	Pard3	-1.3735	0.013489
80719	Igsf6	1.6383	0.013489
142688	Asb13	-1.9852	0.013497
110052	Dek	1.0153	0.013534
22388	Wdr1	2.4379	0.013534
11735	Ank3	-1.1648	0.013566
66479	1700029F12Rik	-1.0117	0.01362
269016	Sh3rf2	-1.0969	0.01362
21897	Tlr1	2.3822	0.01362
100689	Spon2	2.811	0.01362
68618	1110012L19Rik	-1.3624	0.013927
57742	Abhd1	-1.3038	0.014173
21810	Tgfbi	3.3651	0.014194
20292	Ccl11	3.0707	0.014264
15376	Foxa2	-1.838	0.014329
224807	Tmem63b	-1.8597	0.014383
99543	Olfml3	4.5657	0.0144
50500	Ttpa	-1.6573	0.0144
58194	Sh3kbp1	3.3997	0.0144
22408	Wnt1	-1.0076	0.014421
67715	2010106E10Rik	-1.1557	0.014442
21393	Tcap	-1.1513	0.014442
109672	Cyb5	-1.8328	0.014474
66772	Asb17	-1.0142	0.014533
142682	Zcchc14	-1.4909	0.014613
19246	Ptpn1	3.1109	0.014635
104681	Slc16a6	1.9196	0.014641
17434	Mocs2	-1.9247	0.014675
216860	Neurl4	-1.0099	0.014675
16948	Lox	4.6284	0.014732
106064	AW549877	-1.7631	0.014732
19074	Prg2	4.9179	0.014732
20014	Rpn2	1.3435	0.014732
244484	Wdr17	-1.0098	0.014737
72461	Prcp	2.6002	0.014785
100340	Smpdl3b	2.3097	0.014785
56417	Adar	0.99569	0.014799
50849	Rnf10	-1.0903	0.014799
218921	4930474N05Rik	-1.002	0.014799
268933	Wdr24	-1.0339	0.014799
71712	Dram1	3.526	0.014799
72075	Ogfr	1.2872	0.01484
21427	Vps72	-0.99563	0.014864
215929	AI317395	-3.2607	0.014864
246221	Mpst	-1.9111	0.014875
74998	Rab11fip2	-1.1269	0.014888
19703	Renbp	2.7878	0.014888
22224	Usp10	-1.0045	0.014934
74102	Slc35a5	-1.2673	0.014934
13011	Cst7	2.2329	0.014952
56193	Plek	3.2029	0.01522
16351	Ipp	-1.2328	0.01525
56523	Pmfbp1	-1.0103	0.015321
53376	Usp2	-1.5002	0.015515
71780	Isyna1	3.2079	0.015515
23853	Def6	2.659	0.015535
282663	Serpinb1b	-1.0024	0.015535
22269	Upk2	-1.3486	0.015544
269378	Ahcy	-1.2906	0.01556
17216	Mcm2	2.3117	0.015741
216987	Utp6	-1.4861	0.015741
99586	Dpyd	-2.2143	0.015822
67035	Dnajb4	-0.99822	0.015878
16906	Lmnb1	1.916	0.015878
16551	Kif11	1.8911	0.015878
230996	9430015G10Rik	-1.0046	0.015878
21343	Taf6	-0.99633	0.015878
67582	Slc25a26	-1.6088	0.015878
26363	Btd	-1.6932	0.015883
232223	Txnrd3	-1.4565	0.015998
17125	Smad1	1.0051	0.016057
228993	Slc17a9	0.99499	0.016137
18796	Plcb2	2.6345	0.016137
23856	Dido1	-1.0003	0.016156
14600	Ghr	-3.3409	0.016156
14825	Cxcl1	3.4327	0.016156
70696	3830417A13Rik	-0.99354	0.016156
19708	Dpf2	-0.99448	0.016194
16998	Ltbp3	1.5583	0.016315
12515	Cd69	2.9452	0.016317
16189	Il4	2.4858	0.016317
105833	Ccdc65	-1.0025	0.016317
74167	Nudt9	-1.2781	0.016317
232337	Zfp637	-1.3086	0.016317
52685	Cd300lg	-1.9665	0.016317
19418	Rasgrf2	-0.98888	0.016317
108014	Srsf9	1.4361	0.016317
22259	Nr1h3	-1.8281	0.016326
102595	Plekho2	3.5779	0.016351
209692	Dhtkd1	-2.3336	0.016531
69354	Slc38a4	-2.6642	0.016595
232854	Zfp418	-0.9753	0.016595
217370	BC017643	1.9279	0.016644
269614	Pank4	-0.98288	0.016813
13170	Dbp	-2.8089	0.016825
23945	Mgll	-3.6811	0.01684
17960	Nat1	-1.989	0.016986
57320	Park7	-1.5176	0.017016
230597	Zfyve9	-0.98143	0.017128
68082	Dusp19	-0.98106	0.017172
246738	Dnajc28	-1.8919	0.017201
50783	Lsm4	1.736	0.017201
320661	D5Ertd579e	-1.1141	0.017222
17219	Mcm6	2.6665	0.017287
105014	Rdh14	-1.9675	0.017287
245839	Gzmn	-1.1309	0.017287
16881	Lig1	1.4551	0.01744
242785	Klhl21	-1.491	0.017461
216443	Mars	-0.99017	0.01748
280408	Rilp	-2.2126	0.01748
66179	1110031I02Rik	-1.4679	0.017505
53902	Rcan3	2.1875	0.01752
64292	Ptges	1.1673	0.01752
71934	Car13	2.9356	0.01752
66489	Rpl35	1.5328	0.017604
257633	Acsf3	-1.6065	0.017739
71765	Klhdc3	-1.587	0.017739
29811	Ndrg2	-3.4492	0.017803
56212	Rhog	2.465	0.017803
21340	Taf1b	-1.1902	0.017803
18108	Nmt2	-0.98424	0.017803
93757	Immp2l	-2.6462	0.017803
28028	Mrpl50	-1.6934	0.017824
226421	5430435G22Rik	2.2664	0.017853
20832	Ssr4	1.4752	0.017989
109136	Mmaa	-1.2138	0.017989
217737	Ahsa1	-2.0305	0.017989
19122	Prnp	1.6556	0.017989
72194	Fbxl20	-0.97506	0.018095
64209	Herpud1	-0.97268	0.018159
66340	Psenen	-1.1147	0.018159
16541	Napsa	3.8971	0.018176
56542	Ick	-0.97468	0.018182
26377	Dapp1	1.1151	0.018182
27226	Pla2g7	3.6398	0.018182
17884	Myh4	-1.1676	0.018185
235674	Acaa1b	-3.095	0.018193
67861	Akr1b10	1.6891	0.018248
74747	Ddit4	2.5974	0.018362
14991	H2-M3	2.1894	0.018362
70266	Ccbl1	-2.7475	0.018456
74204	Xpo6	1.0516	0.018456
58861	Cysltr1	2.3687	0.018473
66696	Snx31	-0.97609	0.018506
104776	Aldh6a1	-2.9299	0.01858
338365	Slc41a2	3.5607	0.01858
20641	Snrpd1	1.5066	0.01858
13897	Ces1e	-5.1745	0.018635
93734	Mpv17l	-1.7956	0.018643
16543	Mdfic	0.97846	0.018661
208777	Sned1	-0.97357	0.01868
19224	Ptgs1	2.0103	0.018792
14678	Gnai2	2.9045	0.018792
107769	Tm6sf1	2.5949	0.018792
380629	Heca	-1.1772	0.018792
27219	Sgk2	-2.8481	0.018798
54139	Irf6	-1.7019	0.018798
224805	Aars2	-1.4205	0.018798
67333	Stk35	-0.96923	0.018832
30056	Timm9	-1.5757	0.018851
68427	Slc39a13	1.3137	0.018851
277854	Depdc5	-0.98609	0.018897
78653	Bola3	-1.6096	0.019029
214854	Neurl3	1.6664	0.019097
20526	Slc2a2	-2.5527	0.019157
22032	Traf4	-1.4677	0.019171
239027	Arhgap22	1.7373	0.019195
66317	Wdr61	-1.1206	0.019372
171167	Fut10	-0.95788	0.019377
74166	Tmem38a	-1.2065	0.019377
217082	Hlf	-1.6205	0.019401
218335	Clptm1l	0.96577	0.019468
78829	Tsc22d4	1.2881	0.019485
214189	Scgn	-0.96926	0.019485
12274	C6	2.8354	0.019492
78977	Popdc3	-0.96942	0.019561
110078	Pygb	3.3701	0.0196
212090	Tmem60	-1.139	0.019732
338363	6030446N20Rik	-1.4865	0.01979
20620	Plk2	0.96898	0.01981
20111	Rps6ka1	2.138	0.01981
22240	Dpysl3	2.5484	0.01985
17221	Cd46	-0.98444	0.01985
16970	Lrmp	2.582	0.02001
76467	Msrb2	-1.7903	0.020023
226153	Peo1	-1.2401	0.020111
109904	Mcf2	-1.0285	0.020188
229801	Tram1l1	-0.96747	0.020319
272538	Tmco7	-0.96685	0.020372
69215	Sat2	-2.0612	0.020378
69821	Mterfd2	-0.94819	0.020577
11444	Chrnb2	-0.97629	0.020577
73919	Lyrm1	-0.96123	0.020577
16564	Kif21a	-2.1481	0.020634
14793	Cdca3	2.7297	0.020863
68346	Sirt5	-1.8589	0.020863
66397	Sar1b	-2.8876	0.020997
66151	Prr13	1.8483	0.021012
14794	Spsb2	-0.97376	0.021032
217125	Samd14	1.2857	0.021032
20555	Slfn1	2.7948	0.021117
212514	Spice1	-1.0723	0.021155
16716	Ky	-0.94317	0.021155
11796	Birc3	0.95404	0.021184
19049	Ppp1r1b	-0.94801	0.021184
75894	Adal	-1.4836	0.021184
22248	Unc119	1.3387	0.021237
73724	Mcee	-2.5191	0.021246
74616	Scrn3	-1.2253	0.021313
107227	Macrod1	-3.2435	0.021446
69786	Tprkb	-2.1689	0.021524
74330	Dnajc14	-0.95865	0.021562
66940	Shisa5	1.8387	0.021608
320951	Pisd	-0.94689	0.021609
320148	B430306N03Rik	1.862	0.02169
56392	Shoc2	-0.95175	0.021734
69714	Tfpt	-0.94757	0.021784
17161	Maoa	-1.3653	0.021804
232164	Paip2b	-1.0874	0.021804
232232	Hdac11	-2.7674	0.021804
12615	Cenpa	2.7833	0.022075
23956	Neu2	-2.3788	0.022145
225326	Pik3c3	-0.97871	0.022231
72083	Mzt2	-1.1412	0.022344
15384	Hnrnpab	1.3919	0.022422
20392	Sgce	-0.94079	0.022422
21898	Tlr4	1.8681	0.022532
100604	Lrrc8c	1.3131	0.022532
12111	Bgn	3.1323	0.022532
71828	Gtf2a1l	-0.95585	0.022532
20493	Slc10a1	-2.5729	0.022532
104923	Adi1	-2.467	0.022611
17215	Mcm3	1.0909	0.022667
106205	Zc3h7a	1.8113	0.022894
69923	Agk	-0.95564	0.023017
218506	Mrps27	-1.6442	0.023017
213753	Zfp598	-0.94277	0.023118
12511	Cd6	1.8901	0.023134
218214	Kdm1b	-1.6911	0.023148
21817	Tgm2	3.5946	0.023148
13089	Cyp2b13	-3.9676	0.023182
76416	Znrd1as	-0.95194	0.023204
21929	Tnfaip3	3.4731	0.023393
53378	Sdcbp	2.0965	0.023393
268566	Gphn	-2.338	0.023393
26397	Map2k3	-1.3048	0.023405
231600	Chfr	0.94624	0.023423
56378	Arpc3	1.9974	0.023423
69816	2010001M09Rik	3.7321	0.023474
22693	Zfp30	-1.1722	0.023521
67412	6330407J23Rik	-0.94966	0.023521
66117	1110001J03Rik	-2.1545	0.023521
225791	Zadh2	-2.4256	0.023521
67856	Echdc3	-3.0771	0.023599
13853	Epm2a	-1.2741	0.023703
16426	Itih3	2.6474	0.02374
100061	Lrrc19	-0.97599	0.02374
15212	Hexb	1.8603	0.023802
110821	Pcca	-2.8553	0.024143
56312	Nupr1	3.2654	0.024164
70335	Reep6	-2.2341	0.024217
107250	Kazald1	-1.096	0.024217
19713	Ret	-0.96406	0.024217
16169	Il15ra	-1.1081	0.024217
17948	Naip2	1.7849	0.024217
20295	Ccl17	2.7154	0.024217
106648	Cyp4f15	-2.5538	0.024242
69168	Bola1	-1.1238	0.02433
217721	Mfsd7c	-2.3564	0.024383
77889	Lbh	3.6682	0.024383
66505	Zmynd11	-1.2126	0.024383
192156	Mvd	1.6079	0.024449
76382	1700012A03Rik	-0.93783	0.024449
98402	Sh3bp4	-0.95604	0.024481
17475	Mpdz	-1.8335	0.024543
78920	Dlst	-1.3925	0.024575
210009	Mtrr	-0.92267	0.024581
68802	Mypn	-0.93787	0.024581
12826	Col4a1	3.1526	0.024636
24044	Scamp2	2.298	0.02464
16994	Ltb	2.5387	0.024668
228998	Arfgap1	0.94501	0.024668
15206	Hes2	-0.98479	0.024668
66824	Pycard	1.7832	0.024668
17919	Myo5b	-0.9194	0.024697
14571	Gpd2	-1.9622	0.024762
171285	Havcr2	1.8557	0.024855
28200	Dhrs4	-2.8886	0.024855
67092	Gatm	1.9119	0.024855
18972	Pold2	-0.95154	0.024855
76438	Rftn1	2.7242	0.024855
69721	Nkiras1	-0.98312	0.024893
75425	Tti1	-1.0316	0.024893
14651	Hagh	-2.9028	0.024984
20340	Glg1	2.2693	0.02515
73122	Tgfbrap1	-0.93115	0.025189
27409	Abcg5	-1.968	0.025308
15191	Hdgf	-1.5893	0.02535
14836	Gsc	-0.93074	0.025377
22762	Zfpm2	1.7375	0.025418
20216	Acsm3	-2.7427	0.025473
407814	BC053393	-0.92659	0.025572
12827	Col4a2	3.0267	0.025591
14345	Fut4	1.4795	0.025591
66948	Acad8	-2.2556	0.025617
214359	Tmem51	2.7407	0.025671
226564	Fmo4	-1.9946	0.025681
330361	AW146020	-0.92584	0.025783
18670	Abcb4	-2.177	0.025864
16646	Kpna1	-0.91437	0.025873
16519	Kcnj3	-0.9192	0.025994
12896	Cpt2	-2.542	0.026001
227743	Mapkap1	-0.92307	0.026001
58203	Zbp1	1.5036	0.02613
83558	Tex11	-0.96184	0.02613
235132	Zbtb44	-0.91596	0.02613
24055	Sh3bp2	2.0635	0.026152
76927	1700021C14Rik	-1.2972	0.026165
18753	Prkcd	4.5057	0.026227
54486	Hpgds	1.2886	0.026256
12338	Capn6	2.6684	0.026256
12169	Bmx	-0.92506	0.026295
15001	H2-Oa	0.93915	0.026463
13077	Cyp1a2	-2.1963	0.026539
11758	Prdx6	-1.5984	0.026551
54601	Foxo4	-1.1521	0.026553
97287	Mtmr14	-1.0228	0.026588
67331	Atp8b3	-0.93731	0.026628
67803	Limd2	0.95006	0.026649
110033	Kif22	3.5897	0.026675
68644	Abhd14a	-1.1816	0.026838
66654	Tex12	-1.0761	0.026906
22229	Ucp3	-1.1802	0.026907
66451	2610528J11Rik	-2.7836	0.026907
212569	Zfp273	-1.1911	0.026907
76117	Arhgap15	1.9198	0.027032
70791	Hars2	-0.91145	0.027119
69146	Gsdmd	1.5959	0.027147
66836	Tmem223	-1.4691	0.027147
110355	Adrbk1	2.7984	0.027147
50905	Il17rb	1.6809	0.027147
68018	Col4a3bp	-0.90824	0.027168
58909	Fam13a	-2.1478	0.027216
20853	Stau1	-0.96038	0.027401
74453	Ccdc11	-0.91739	0.027421
268390	Ahsa2	-1.9799	0.027427
14693	Gnb2	2.0495	0.02744
57439	Tmem183a	-1.7687	0.02744
21452	Tcn2	-1.8474	0.027667
107503	Atf5	-0.91257	0.027667
66448	Mrpl20	0.91998	0.027822
17995	Ndufv1	-2.0255	0.027874
94111	Mepe	-0.90853	0.027882
103534	Mgat4b	0.92458	0.027925
22095	Tshr	-0.91695	0.028103
56525	Zfp235	-0.912	0.028109
54672	Gpr97	1.1642	0.02827
67109	Zfp787	-1.5071	0.028292
56014	Olfr70	-1.0667	0.028315
231672	Fbxw8	-0.91456	0.02834
16164	Il13ra1	2.4627	0.02834
18634	Pex7	-2.8515	0.028465
68094	Smarcc2	-1.8121	0.028506
67998	Fam134c	-0.90911	0.028535
227620	Uap1l1	4.7501	0.028554
67118	Bfar	-1.1872	0.02869
72175	Mfsd8	-1.369	0.028711
100169	Phactr4	-0.91171	0.028741
20422	Shfm1	0.90935	0.028756
20208	Saa1	3.7003	0.028848
11496	Adam22	-0.90936	0.028848
68818	Zfand2b	-1.4485	0.028864
215705	Arrdc1	1.2511	0.02896
235169	Foxred1	-1.6235	0.029034
55978	Ift20	-1.2242	0.029061
15270	H2afx	3.0828	0.029092
235106	Ntm	-1.0186	0.029194
14708	Gng7	-1.1912	0.029194
11847	Arg2	1.8784	0.029205
15275	Hk1	1.8181	0.029205
19043	Ppm1b	-1.9914	0.029251
76747	Dapl1	-1.0186	0.029266
50498	Ebi3	2.3734	0.029266
272428	Acsm5	-3.5123	0.029324
66056	Zfp524	-1.6025	0.029376
74012	Rap2b	1.7561	0.029376
19277	Ptpro	1.6248	0.029445
75029	Purg	-0.91998	0.029527
216363	Rab3ip	-1.4639	0.029543
69019	Spcs1	1.344	0.029614
17939	Naga	0.99901	0.029672
18120	Mrpl49	-1.9057	0.029692
16005	Igfals	-3.8098	0.029781
21899	Tlr6	2.2969	0.029907
66934	Dsn1	1.0868	0.029907
77038	Arfgap2	-1.4339	0.029934
17149	Magoh	0.91187	0.029954
56248	Ak3	-2.1582	0.029965
81907	Tmem108	1.8662	0.03019
69572	Mfsd3	-1.6401	0.030333
71904	Paqr7	-2.1492	0.030436
217325	Llgl2	-1.9673	0.03048
70503	Ddo	-2.028	0.030542
230649	Atpaf1	-0.89794	0.030546
230648	4732418C07Rik	-0.90325	0.030974
56835	Ctsr	-0.92668	0.030974
16069	Igj	2.6781	0.031169
12091	Glb1	2.2748	0.031192
20220	Sap18	-0.99002	0.031293
224824	Pex6	-1.8238	0.031306
69051	Pycr2	2.3866	0.031306
65107	Lrp10	1.5088	0.031327
68440	Dusp23	-1.8807	0.031331
18631	Pex11a	-1.9092	0.031479
13041	Ctsw	2.0405	0.031479
21345	Tagln	1.5382	0.031486
15894	Icam1	3.0365	0.031503
69546	Mapk1ip1	-1.336	0.031531
79059	Nme3	-1.914	0.031531
55991	Panx1	2.7535	0.031558
74777	Sepn1	2.9758	0.031558
16502	Kcnc1	-0.88534	0.031611
56384	Letm1	-1.8162	0.031611
76251	0610007P08Rik	-0.88326	0.031715
18750	Prkca	-1.2318	0.031749
67105	1700034H14Rik	-1.8838	0.031793
58805	Mlxipl	-3.1621	0.031825
231834	Snx8	1.7176	0.031871
103694	Tmed4	-1.2732	0.031871
100213	Rusc2	-1.8435	0.031871
59054	Mrps30	-0.89872	0.031871
20751	Spr	-1.6374	0.031871
66138	Wbscr22	-1.2204	0.031962
78634	Spaca7	-0.9618	0.031962
71375	Foxn3	-2.4428	0.031962
66400	Alkbh7	-1.714	0.03197
20525	Slc2a1	2.0607	0.03197
11370	Acadvl	-2.3132	0.032158
74685	4930451C15Rik	-0.88577	0.032186
18037	Nfkbie	1.5968	0.032244
20443	St3gal4	1.4502	0.032244
74338	Slc6a19	-0.88456	0.032244
16439	Itpr2	-0.89092	0.032244
67867	Lrrc28	-0.95631	0.032244
13012	Cst8	-1.3523	0.032244
399566	Btbd6	-1.0966	0.032244
108687	Edem2	1.3315	0.03235
56860	Olfr690	-0.90224	0.032352
100986	Akap9	-1.0422	0.032362
218581	Depdc1b	1.631	0.032617
56217	Mpp5	-1.5325	0.0328
29820	Tnfrsf19	-1.9577	0.032885
72318	Cyth4	3.3764	0.032937
73674	Wdr75	0.90627	0.032937
94353	Hmgn3	2.2027	0.032953
16399	Itga2b	1.7412	0.032953
117005	Olfr74	-0.90995	0.032953
12054	Bcl7b	-0.88168	0.033083
75180	4930538K18Rik	-1.0746	0.033142
67903	Gipc1	0.91187	0.03321
17203	Mc5r	-0.88466	0.03321
68385	Tlcd1	-2.4072	0.03321
210529	Mettl14	-0.88739	0.03321
380907	Gm5142	-0.88346	0.033291
79362	Bhlhe41	-0.90613	0.033296
50790	Acsl4	1.3503	0.033317
99138	Stard7	-2.1943	0.033375
233221	Mrgpra1	-0.88324	0.033375
17025	Alad	-1.401	0.033384
15978	Ifng	1.2007	0.033419
68463	Mrpl14	-2.4093	0.033464
17850	Mut	-0.9211	0.033562
66357	Ostc	1.2358	0.033719
353172	Gars	1.2146	0.033719
77031	Slc9a8	-0.89087	0.033719
71750	R3hdm2	-1.379	0.033719
21401	Tcea3	-3.8712	0.033726
235130	Adamts15	2.1166	0.033875
75786	Ckap5	1.6236	0.033965
114142	Foxp2	-0.88753	0.034033
319660	Agmo	-1.0316	0.034055
19305	Pex5	-1.7955	0.034055
20963	Syk	1.5834	0.034076
67615	Ube2r2	-1.3269	0.034076
107435	Hat1	1.5544	0.03415
27418	Mkln1	-0.89651	0.03415
98404	AI597479	-1.09	0.034196
68348	Serpina1f	-0.98784	0.034196
19152	Prtn3	3.7512	0.034203
320712	Abi3bp	-1.6096	0.034203
54636	Wdr45	-1.6411	0.034336
106393	Srl	-1.3468	0.034445
65020	Zfp110	-0.86944	0.034445
20133	Rrm1	1.3744	0.034504
73737	1110008P14Rik	1.377	0.034667
218885	Oxnad1	-1.1871	0.034667
74716	Wbp2nl	-0.87893	0.034667
75462	1700001C19Rik	-2.4336	0.034851
75608	Chmp4b	2.1217	0.034878
77053	Sun1	-0.86267	0.034924
67397	Erp29	1.9748	0.034934
19335	Rab23	-0.87933	0.035114
116904	Alpk3	-1.2153	0.035114
70394	Kptn	-1.4357	0.035114
108853	Mtrf1l	-0.9089	0.035221
14696	Gnb4	0.89193	0.035221
72930	Ppp2r2b	-0.87465	0.035221
15258	Hipk2	-1.1602	0.035221
242408	4930412F15Rik	-0.88228	0.035311
13730	Emp1	3.3563	0.035311
16828	Ldha	1.8821	0.035319
98238	Lrrc59	0.87286	0.035398
76279	Cyp2d26	-2.7878	0.035418
70031	Cmtm8	-2.7278	0.035427
54483	Mefv	2.3576	0.035427
16588	Kin	-0.99668	0.035583
21812	Tgfbr1	1.7499	0.035583
78779	Spata2l	-1.7517	0.035627
71607	Snx20	2.3763	0.035686
235415	Cplx3	-0.93158	0.035686
23957	Nr0b2	-0.87759	0.035686
268534	Sntg2	-2.0893	0.035799
213491	D4Ertd22e	-1.0164	0.036138
64384	Sirt3	-2.9942	0.036216
68671	Pcyt2	-2.1209	0.03625
68636	Fahd1	-2.7586	0.036252
229517	Slc25a44	-2.1396	0.036252
22024	Crisp2	-1.1824	0.036362
59006	Myoz2	-1.2203	0.036397
74145	F13a1	5.0819	0.036406
16319	Incenp	3.1352	0.036491
216151	Polrmt	-0.88001	0.036713
16364	Irf4	2.6012	0.037013
93721	Cpn1	-1.5589	0.03703
14815	Nr3c1	-1.1786	0.03703
241568	Lrrc4c	-0.88229	0.037124
105663	Thtpa	-1.6934	0.037136
213582	Mtap9	-0.9006	0.03719
22784	Slc30a3	-0.87539	0.03719
52575	Rg9mtd1	-0.91498	0.037225
380711	Rap1gap2	1.9293	0.037225
24053	Sgcg	-1.167	0.037225
54338	Slc23a2	-1.6365	0.037296
68487	Tmem140	-0.87157	0.037296
214779	Zfp879	-0.87887	0.037296
69073	1810019J16Rik	-0.99717	0.037296
16597	Klf12	-0.87727	0.03731
56436	Adrm1	-1.5739	0.03731
54150	Rdh7	-2.4098	0.03731
54612	Sfrp5	-0.8621	0.03731
16562	Kif1c	-1.4656	0.037329
68299	Vps53	-0.86728	0.037758
68283	9530077C05Rik	2.6632	0.037758
56508	Rapgef4	-2.5534	0.037829
226830	Smyd2	-1.7909	0.037916
12962	Crybb3	2.4661	0.037916
56219	Extl1	-1.6324	0.037916
227707	BC005624	-0.85809	0.038045
56464	Ctsf	-1.6004	0.038323
66410	Mterfd1	-1.1307	0.038325
12460	Ccs	-1.9426	0.038452
104383	Rcor2	-0.87935	0.03847
66195	Lce1g	-0.86219	0.038521
70478	Mipep	-1.741	0.038569
68514	Efha1	1.3686	0.038766
12421	Rb1cc1	-0.87703	0.038794
14042	Ext1	0.98371	0.038959
21813	Tgfbr2	1.3104	0.038959
64655	Mrps22	-1.3347	0.039022
67123	Ubap1	-0.8554	0.039033
67198	Spats2l	1.2544	0.039127
217718	Nek9	-0.85573	0.039219
23937	Mab21l2	-1.2535	0.03933
73451	Zfp763	-1.1588	0.039367
76905	Lrg1	4.1135	0.039555
13202	Ddt	-1.8593	0.039555
94065	Mrpl34	-1.1799	0.039555
21753	Tes	3.188	0.039555
20343	Sell	3.9333	0.039555
140559	Igsf8	0.8695	0.039555
17200	Mc2r	-0.91113	0.039566
18746	Pkm2	2.9908	0.039589
69192	Dhx16	-0.8456	0.039603
74411	Ppapdc2	-1.5316	0.039603
74147	Ehhadh	-2.9819	0.039603
21778	Tex9	0.87198	0.039629
110893	Slc8a3	-0.85343	0.039685
14695	Gnb3	-0.8542	0.039685
100561	Slc15a4	-1.1831	0.039685
223646	Naprt1	-2.3826	0.039715
228355	Madd	-0.86834	0.039978
23789	Coro1b	1.1806	0.040146
57296	Psmd8	2.2876	0.040155
50501	Prok2	0.86024	0.040176
12983	Csf2rb	2.1017	0.04029
83561	Tdrd1	-0.84861	0.04029
68241	Fam195a	-2.5982	0.040468
17535	Mre11a	0.87102	0.040468
69380	1700013G24Rik	-0.90738	0.040468
271786	Galnt13	-0.88586	0.040468
244198	Olfml1	-1.4779	0.040468
74763	Nat15	-1.8187	0.040468
66972	Slc25a23	-2.0211	0.040468
56441	Nat6	-1.5555	0.040579
15375	Foxa1	-1.6137	0.040581
12695	Inadl	-0.85353	0.040581
103135	Pan2	-0.84587	0.040647
11974	Atp6v0e	2.2802	0.040647
73730	Lce1l	-1.034	0.040647
72310	Nkg7	2.9344	0.040647
69602	Otop3	-0.87095	0.040647
13664	Eif1a	2.3521	0.040777
244179	Ubqlnl	-0.86659	0.041156
18548	Pcsk1	-0.8607	0.041156
69499	Tsr2	-1.0477	0.041476
14867	Gstm6	-2.3786	0.0415
386753	Dbpht2	-0.97122	0.041598
52906	Ahi1	1.7129	0.041598
56298	Atl2	-1.6425	0.041715
211986	Tmem18	-0.84782	0.041743
20679	Sox6	-0.85696	0.041848
59028	Rcl1	-1.7602	0.041859
217365	Nploc4	-0.85925	0.041859
16428	Itk	1.8876	0.041859
12566	Cdk2	0.84953	0.042004
67177	Cdt1	2.2287	0.042004
240354	Malt1	1.0286	0.042004
223332	Ranbp3l	-1.7204	0.042049
399558	Flrt2	1.2146	0.042171
17105	Lyz2	4.2752	0.042243
319653	Slc25a40	-0.86171	0.042288
27404	Abca8b	-1.2413	0.042288
69928	Apitd1	1.5094	0.042288
11611	Agxt	-2.4312	0.042288
11867	Arpc1b	3.5197	0.04231
74107	Cep55	1.3133	0.04231
65116	Prrg2	-2.2211	0.04231
66048	Tmem93	-1.7091	0.042396
20878	Aurka	2.3037	0.042657
232748	Fam115c	1.094	0.042657
22142	Tuba1a	2.4264	0.042657
67426	Adck3	-2.7961	0.042657
12396	Cbfa2t2	-0.85583	0.042672
57430	Sult3a1	-1.1485	0.042869
68801	Elovl5	-2.4589	0.043509
59126	Nek6	1.1377	0.043516
80859	Nfkbiz	1.7346	0.043646
68646	1110020G09Rik	-1.5597	0.043673
17082	Il1rl1	2.4294	0.043807
226139	Cox15	-1.7185	0.043841
16409	Itgam	2.2569	0.043881
68705	Gtf2f2	0.85694	0.044203
19645	Rb1	1.3276	0.044281
17246	Mdm2	0.86924	0.044292
30941	Usp21	-1.133	0.044292
74504	Fam53a	-0.89962	0.044292
94275	Maged1	1.6207	0.044346
70397	Tmem70	-1.3525	0.044547
53972	Ngef	-2.1639	0.044547
217847	Serpina10	2.6849	0.04455
15115	Hars	-0.87236	0.044752
71449	Mettl13	-0.84096	0.044775
72133	Trub1	-1.6123	0.045067
50797	Copb2	1.1381	0.045067
67781	Ilf2	1.3507	0.045067
68874	Klhdc9	-0.84182	0.045067
70356	St13	-1.6126	0.045067
14786	Grb7	-2.2323	0.045119
20528	Slc2a4	-1.2772	0.045119
110351	Rap1gap	-0.83987	0.04513
23948	Mmp17	0.84946	0.045239
27356	Insl6	2.3602	0.045318
66629	Golph3	-0.84909	0.045515
231287	Atp10d	2.6385	0.045515
74023	Rd3	-1.2747	0.045877
16841	Lect2	-0.91249	0.045903
235582	Glyctk	-1.9109	0.045903
227638	Qsox2	-0.82491	0.045948
73694	2410091C18Rik	-1.1068	0.046115
26459	Slc27a5	-2.3491	0.046198
27494	Amot	-0.83359	0.046198
76900	Ssbp4	2.1477	0.046212
17068	Ly6d	2.4571	0.046287
67943	Mesdc2	-0.83274	0.046382
66120	Fkbp11	2.6947	0.0464
22321	Vars	1.3725	0.046434
67878	Tmem33	-2.09	0.046953
18985	Pou2af1	2.9314	0.046994
78889	Wsb1	2.0416	0.047014
320244	Ttll5	-0.84354	0.047014
13434	Trdmt1	-1.1459	0.047017
71819	Kif23	2.5353	0.047061
12316	Aspm	1.1979	0.047108
170952	Prima1	-1.0423	0.047215
18975	Polg	-0.86532	0.047215
18630	Pet2	-0.83889	0.047215
217333	Trim47	1.7194	0.047215
245583	Tgif2lx1	-0.83234	0.047215
101185	Pot1a	-0.83504	0.047215
13115	Cyp27b1	-0.83753	0.047305
12554	Cdh13	-1.0695	0.047305
13136	Cd55	2.1487	0.047305
64143	Ralb	2.1488	0.047305
209091	Ccnb3	-0.91313	0.047367
14537	Gcnt1	2.2256	0.047394
76722	Ckmt2	-1.0302	0.047394
11761	Aox1	-1.1635	0.047394
224860	Plcl2	1.6729	0.047466
26932	Ppp2r5e	-1.2027	0.047466
269587	Epb4.1	-1.1753	0.047531
16594	Klc2	-0.84106	0.047566
74104	Abcb6	-2.4778	0.047635
67944	Tex13a	-0.83131	0.047635
11927	Atox1	1.4208	0.047635
231452	Sdad1	1.2002	0.047809
72560	Naalad2	-0.83829	0.048065
70894	Efcab3	-0.87423	0.048186
76971	2810007J24Rik	-3.3825	0.048211
68404	Nrn1	-2.0613	0.048323
58799	Crbn	-1.5668	0.048465
71684	Rbm43	1.377	0.048465
52637	Cisd1	-2.3859	0.048469
67460	Decr1	-2.8768	0.048515
21745	Tep1	1.1668	0.048608
68205	Urm1	-0.83394	0.048613
20300	Ccl25	-1.7525	0.048768
77583	Notum	-2.2068	0.048768
14797	Aes	-2.1557	0.048768
22283	Ush2a	-0.89811	0.048768
442827	Rab44	2.3087	0.048799
60525	Acss2	-2.2653	0.048799
50931	Il27ra	1.5577	0.048799
74764	Klc4	-1.2248	0.048862
235315	Rnf214	-1.0961	0.048862
15166	Hcn2	0.92993	0.048862
70575	Gfod2	-0.8312	0.048922
11495	Adam2	-0.91338	0.048922
56295	Higd1a	-0.86241	0.048922
54710	Hs3st3b1	-0.82272	0.048922
213053	Slc39a14	1.3913	0.048922
51897	Atg13	-0.83272	0.049015
58518	Cts6	-0.82021	0.049015
217166	Nr1d1	-3.1373	0.049048
53315	Sult1d1	-2.4771	0.049158
64930	Tsc1	-0.87025	0.049168
244631	Pskh1	-0.98498	0.04922
106522	Pkdcc	0.83395	0.04922
209446	Tfe3	1.2452	0.04922
103140	Gstt3	-2.6274	0.04922
30946	Abt1	-0.87513	0.04922
68949	1500012F01Rik	1.4256	0.049246
232493	Gys2	-2.2486	0.049439
210106	Papd7	-1.0687	0.04947
233079	Ffar2	2.2982	0.049606
16780	Lamb3	-0.82815	0.049617
83984	Tssk6	-0.81455	0.049623
329384	Ptrh1	1.1089	0.049639
11610	Agtrap	2.1587	0.049639
74393	4933403G14Rik	-1.1398	0.049667
20448	St6galnac4	0.92668	0.049711
19044	Ppox	-1.0409	0.049805
207742	Rnf43	-1.0205	0.050195
98267	Stk17b	3.4208	0.050195
105193	Nhlrc1	-0.8592	0.050558
112405	Egln1	-1.2461	0.050567
20866	Stim1	-1.4248	0.050804
381629	0610007C21Rik	-1.1197	0.050879
19345	Rab5c	1.1174	0.050958
99375	Cul4a	-0.95609	0.050958
245867	Pcmtd2	-1.3312	0.050958
227095	Hibch	-0.88831	0.050969
13681	Eif4a1	1.3186	0.051011
64085	Clstn2	-0.8268	0.051011
56088	Psmg1	-1.3066	0.051226
15410	Hoxb3	-0.82393	0.051236
194225	Gm13103	-0.81869	0.051292
15574	Hus1	-0.88904	0.05167
18741	Pitx2	-0.82735	0.051842
56794	Hacl1	-2.0332	0.051894
19309	Pygm	-1.476	0.051894
23962	Oasl2	1.5277	0.051957
19171	Psmb10	1.566	0.052141
67270	Mrpl42	-1.3939	0.052341
224796	Clic5	-1.231	0.052348
214505	Gnptg	-1.2672	0.052377
69737	Ttl	-0.80817	0.052379
72119	Tpx2	1.7677	0.052422
218518	Marveld2	-0.8198	0.052556
67154	Mtdh	0.93383	0.052722
69574	Cmbl	-3.2433	0.052755
26891	Cops4	-1.1314	0.052796
327826	Frs2	-0.81296	0.052797
66107	1100001G20Rik	1.593	0.052919
68036	Zfp706	-0.81357	0.052919
237211	Fancb	-0.80885	0.053
12359	Cat	-3.3469	0.05322
109652	Acy1	-2.9275	0.05333
75647	1700025E21Rik	-1.1571	0.05334
234388	Ccdc124	-0.9423	0.053343
66853	Pnpla2	-1.2805	0.053343
77219	Ptgr2	-2.4467	0.053376
381113	Cdkl4	-0.98265	0.053431
14676	Gna15	1.4173	0.053431
72170	Chchd4	-0.93432	0.053431
234076	Tmco3	-0.80649	0.053479
20932	Surf4	1.1291	0.053479
72350	Fam164c	-0.80932	0.053479
98952	Fam102a	1.6019	0.053494
214531	Tmprss13	-0.81157	0.053494
17179	Matk	1.4871	0.053494
66388	Cutc	-1.4379	0.053494
15209	Hesx1	-0.88367	0.053494
69864	1810065E05Rik	-0.82124	0.053494
109821	F11	0.95721	0.053592
16855	Lgals4	-1.5093	0.053592
240041	Zfp945	-0.80428	0.053656
276905	Armc7	0.80862	0.053805
11440	Chrna6	-0.82888	0.054079
268567	Tmem229b	1.6784	0.054102
71972	Dnmbp	-1.2723	0.054111
67840	Mrp63	-1.0061	0.054111
56280	Mrpl37	-1.3749	0.054111
22057	Tob1	-2.4163	0.054111
243833	Zfp128	-0.80616	0.054111
52323	Klhl7	-1.3301	0.054169
218973	Wdhd1	0.83209	0.05429
57431	Dnajc4	-1.0655	0.054419
13544	Dvl3	-0.82464	0.054446
20846	Stat1	1.619	0.054724
215387	Ncaph	2.1619	0.054782
75552	Paqr9	-1.5952	0.054818
13992	Khdrbs3	-1.6946	0.05484
53313	Atp2a3	2.883	0.055134
382113	Slc22a14	-0.80107	0.055134
170749	Mtmr4	-1.0378	0.055134
16195	Il6st	1.3129	0.055142
216225	Slc5a8	-0.81015	0.055192
13009	Csrp3	-1.7935	0.055245
320560	Dennd5b	-1.2516	0.055279
12155	Bmp15	-0.80245	0.055405
212647	Aldh4a1	-2.439	0.055557
56489	Ikbke	1.4424	0.055579
27403	Abca7	1.174	0.055615
19153	Prx	-0.80827	0.055683
225923	Gm97	-0.81133	0.055786
69773	1810026J23Rik	-0.9695	0.055976
52064	Coq5	-2.2298	0.055996
108114	Slc22a7	-1.3703	0.055996
108686	Ccdc88a	1.8224	0.056133
217826	Kcnk13	2.1006	0.056171
77124	9130221H12Rik	-0.79823	0.056171
75964	Trappc8	-0.80034	0.056171
216516	Ccdc157	-0.80685	0.056171
12608	Cebpb	1.8648	0.056171
21835	Thrsp	-2.8103	0.056171
11783	Apaf1	3.0622	0.056266
108707	1810008A18Rik	0.81326	0.056369
224023	Klhl22	-0.8674	0.056415
76282	Gpt	-2.6773	0.056415
20964	Syn1	1.4208	0.056423
54198	Snx3	-0.8157	0.056439
20913	Stxbp4	-0.98254	0.056526
70561	Txndc16	-0.80373	0.056703
57312	Mrps31	-1.4464	0.056845
100763	Ube3c	-0.80836	0.056845
18682	Phkg1	-1.1266	0.056857
27372	Prl3c1	-0.88129	0.056998
26439	Psg19	-0.79727	0.057004
19226	Pth	-1.0776	0.057097
14860	Gsta4	-2.808	0.057098
17772	Mtm1	-0.80319	0.057197
26894	Cops7a	-1.5323	0.057322
54137	Acrbp	-0.80353	0.057322
66637	Tsen15	-0.79188	0.057322
73078	Pmpcb	-1.2805	0.057335
28248	Slco1a1	-1.0571	0.057335
64335	Svs3a	-1.013	0.057408
211480	Kcnj14	-0.82662	0.057477
78816	Gmip	2.5809	0.057477
75785	Klhl24	-1.4557	0.057477
18209	Ntn3	-1.0632	0.057477
381218	4430402I18Rik	-1.8792	0.057646
66821	Bcs1l	-0.94333	0.057646
271127	Adamts16	-0.80101	0.057646
107328	Trpt1	-1.2389	0.057772
319481	Wdr59	-1.0476	0.058057
20352	Sema4b	1.8056	0.058104
71670	Acy3	-2.3674	0.05822
72058	Igsf5	-0.8526	0.058245
108015	Chrnb4	-0.80234	0.05825
68055	Atp5s	-1.1653	0.05913
67673	Tceb2	1.0228	0.059148
23790	Coro1c	2.141	0.059202
18843	Bpifa1	-1.3534	0.059215
83768	Dpp7	2.0624	0.059263
26886	Cenph	1.1831	0.059313
101351	A130022J15Rik	-0.77857	0.059417
224024	Scarf2	2.4199	0.059507
20028	Pdc	-0.85684	0.0597
231396	Ugt2b36	-2.3814	0.0597
69718	Ipmk	-1.8286	0.0597
19106	Eif2ak2	1.4488	0.059868
18768	Pkib	0.96642	0.059891
338403	Cndp1	-0.82255	0.059891
56316	Ggcx	-1.6117	0.060003
231583	Slc26a1	-2.1044	0.060053
18033	Nfkb1	1.9708	0.060067
72886	Ccdc94	-0.7924	0.060139
20452	St8sia4	1.6219	0.060198
215951	Lace1	-1.8737	0.06026
71916	Dus4l	-1.2232	0.060274
94213	Ddx50	-0.80147	0.060392
19263	Ptprb	-1.4035	0.060528
13645	Egf	-1.0404	0.060608
433667	Ankrd13c	-0.99902	0.061018
53603	Tslp	-0.80948	0.061358
66162	Bola2	2.1776	0.061583
18029	Nfic	-1.6209	0.061597
21858	Timp2	2.8659	0.061597
66894	Wwp2	0.79852	0.061603
52633	Nit2	-2.5986	0.061696
22697	Zscan21	-0.78408	0.061696
73314	Lrrc69	-1.1835	0.061815
57784	Bin3	0.86157	0.061856
244141	Nars2	-1.2594	0.061929
59045	Stard3	-0.77673	0.061929
226778	Mark1	0.8617	0.061929
232670	Tspan33	-0.78801	0.062081
320398	Lrig3	-0.92281	0.062081
106582	Nrm	3.0991	0.062104
14062	F2r	3.5106	0.062125
108897	Aif1l	1.6717	0.062488
215690	Nav1	2.2797	0.062677
170787	Hdac10	-1.3783	0.062677
21825	Thbs1	2.0893	0.062794
15473	Hrsp12	-2.4527	0.0629
93875	Pcdhb4	-0.79105	0.062918
18169	Npy6r	-0.82609	0.063115
66715	4921515J06Rik	-0.78689	0.063273
67636	Lyrm5	-2.5081	0.063362
73341	Arhgef6	1.9005	0.063442
270757	Bpifc	-0.78802	0.06346
83398	Ndst3	-0.77732	0.06346
71745	Cul2	-0.78392	0.06346
18105	Nqo2	-3.3064	0.063475
244757	Glb1l2	-1.5813	0.063475
19683	Rdh16	-2.7836	0.063475
237213	Glra2	-0.83429	0.063572
70127	Dpf3	-0.78978	0.063572
57783	Tnip1	1.2958	0.063572
58220	Pard6b	-0.94422	0.063572
58205	Pdcd1lg2	1.6321	0.063572
22680	Zfp207	0.79207	0.063572
108156	Mthfd1	-2.6324	0.063572
217707	Coq6	-1.5922	0.063602
97998	Deptor	-2.4311	0.063606
69297	Lrrc46	-0.79233	0.063606
28030	Gfm1	-1.4483	0.063606
228491	Zfp770	-0.94503	0.063702
219135	Mtmr6	-0.78017	0.063773
78523	Mrpl9	-1.6683	0.063951
70382	Kctd2	-1.0965	0.063978
68472	Tmem126b	-1.5356	0.063978
83485	Ngrn	-0.77468	0.063978
66459	Pigy	-0.77068	0.064012
100727	Ugt2b34	-2.1738	0.064061
117589	Asb7	-0.7851	0.064147
110391	Qdpr	-2.9891	0.06437
80517	Herpud2	-0.85571	0.064382
73230	Bmper	3.5953	0.064383
75475	Oplah	-1.331	0.064383
20680	Sox7	-1.0443	0.064383
56420	Ppp4c	1.8031	0.064552
72361	Ces2g	-1.6246	0.064552
58887	Repin1	-1.4925	0.064676
23972	Papss2	-3.2663	0.064685
23991	Cib1	1.1712	0.065068
212627	Prpsap2	-0.79773	0.065068
67664	Rnf125	-1.0659	0.065105
107767	Scamp1	1.3452	0.065158
238037	BC068281	-0.77558	0.065419
23919	Insl5	-0.8706	0.065465
109820	Pgc	-0.8051	0.065553
68999	Anapc10	-0.79361	0.065553
12971	Crym	-1.8908	0.065553
52206	Anapc4	1.0808	0.065553
65254	Dpysl5	-1.118	0.065602
15245	Hhip	-0.76773	0.065643
69036	Zg16	-1.112	0.065659
18557	Cdk18	-0.78171	0.065661
51938	Ccdc39	-0.77985	0.065661
20848	Stat3	2.1104	0.065676
230815	Man1c1	1.0061	0.065687
71949	Lass5	2.3051	0.065851
58235	Pvrl1	-0.77506	0.066016
67071	Rps6ka6	-0.95377	0.066118
228608	Smox	1.0912	0.066245
224481	Tfb1m	-0.78855	0.066245
110265	Msra	-0.77893	0.066245
76894	Mettl15	-0.78113	0.066245
217337	Srp68	-0.77411	0.066245
74646	Spsb1	2.166	0.066245
67442	Retsat	-3.7313	0.066293
279766	Rhbdd3	-1.3586	0.066316
70451	Dhrs13	-0.77577	0.066387
74096	Hvcn1	3.0785	0.066387
230279	6330416G13Rik	2.8626	0.066387
240633	Lipk	-0.76823	0.066387
17304	Mfge8	2.386	0.066611
56205	Ensa	-0.76437	0.066655
226041	Pgm5	-0.77361	0.066655
74355	Smchd1	0.78313	0.066685
18249	Obp1a	-0.77305	0.066773
68338	Golt1a	-1.6956	0.066868
234724	Tat	-0.78114	0.067073
93675	Clec2i	1.2082	0.067073
77045	Bcl7a	-1.1527	0.06711
239591	Ttll8	-1.2166	0.06718
234371	Tmem161a	-0.99542	0.06718
77065	Ints7	0.78088	0.06718
19298	Pex19	-1.3166	0.06718
69693	Pof1b	-1.0543	0.067254
66447	Mgst3	-2.5075	0.067263
67414	Mfn1	-1.0755	0.067339
22402	Wisp1	1.6214	0.067378
403171	Banf2	-0.78072	0.06738
14560	Gdf10	2.7416	0.067643
69190	Dym	-1.6183	0.067643
69674	Mif4gd	-0.77604	0.067662
12972	Cryz	-2.7436	0.067662
55994	Smad9	-1.1559	0.067742
83702	Akr1c6	-1.2574	0.067742
234988	Mbd3l2	-0.79451	0.067887
14694	Gnb2l1	1.1775	0.067887
328035	Fads6	-0.98783	0.067887
72972	Gcap14	-0.77928	0.067888
65086	Lpar3	-0.76732	0.067888
69590	Gpx8	2.5194	0.06801
106957	Slc39a6	2.2175	0.068048
77733	Rnf170	-2.6211	0.068099
15486	Hsd17b2	-1.8107	0.068135
231932	Gimap7	1.8643	0.068151
270198	Pfkfb4	2.2809	0.06837
213262	Fstl5	-0.76534	0.068448
103978	Gpc5	-0.95206	0.06869
20962	Sycp3	-0.77304	0.068737
27369	Dguok	-1.2286	0.068761
17386	Mmp13	1.5338	0.068761
72094	Ugt2a3	-2.5497	0.068761
107094	Rrp12	1.1761	0.068761
215015	Fam20b	-0.96853	0.069029
110058	Syt17	-0.7967	0.069036
66606	Lrrc57	-1.1369	0.069036
104183	Chi3l4	4.158	0.069036
16170	Il16	1.7779	0.069036
18113	Nnmt	1.2547	0.069036
217140	Scrn2	-2.0366	0.069036
56017	Slc2a8	-0.96634	0.069255
57321	Terf2ip	-0.88673	0.069263
18416	Otc	-1.9944	0.069263
68117	Apool	-0.8749	0.069487
210108	D130043K22Rik	-2.3295	0.069487
72549	Reep4	1.0763	0.069487
52231	Ankzf1	-0.81885	0.069488
71597	Isx	-0.86103	0.069743
69726	Smyd3	-0.75913	0.069828
17182	Matn3	-0.77773	0.069828
67646	4930522H14Rik	-0.9283	0.070028
223664	Lrrc14	-0.77259	0.070211
15564	Htr5b	-0.83573	0.070211
270166	Clpx	-0.75964	0.070211
64144	Mllt1	-0.77391	0.070253
78798	Eml4	1.3803	0.070253
67815	Sec14l2	-2.1566	0.070253
67043	Syap1	-1.5265	0.070253
218138	Gmds	1.7368	0.070253
210145	Irgc1	-0.75817	0.070345
75671	Tex22	-0.77077	0.070535
214901	Chtf18	0.95238	0.070559
66790	Grtp1	-1.8141	0.070578
12411	Cbs	-1.7985	0.071004
56749	Dhodh	-1.3149	0.071192
67695	Ost4	1.0315	0.071293
72500	Ier5l	1.1246	0.071546
22439	Xk	-0.76671	0.071706
20209	Saa2	3.2673	0.071783
66847	Hint3	-2.042	0.071807
27998	Exosc5	-1.2647	0.071807
12180	Smyd1	-0.76143	0.071897
170756	Slc24a6	0.81193	0.071921
67334	1700054O13Rik	-0.7875	0.071945
52705	Krr1	-0.76232	0.071945
20409	Ostf1	2.0162	0.071945
66067	Gtpbp8	-0.85458	0.071945
171168	Acer1	-1.0602	0.071945
67036	Mrpl45	-0.77149	0.071945
105245	Txndc5	0.77089	0.072051
12051	Bcl3	2.3337	0.072051
13177	Eci1	-2.6547	0.072189
231868	E130309D02Rik	-0.75421	0.072203
114143	Atp6v0b	1.2704	0.072203
14430	Galt	-1.842	0.072203
50918	Myadm	2.6447	0.072203
57385	P2ry4	-1.7458	0.07223
73466	Ms4a13	-0.8243	0.072234
11747	Anxa5	2.2991	0.072234
236900	Pdk3	1.8814	0.072402
17079	Cd180	1.665	0.07242
13527	Dtna	-1.0328	0.072525
56196	Tdp2	-0.76517	0.072581
14177	Fgf6	-0.83369	0.072597
67247	Mosc2	-0.89191	0.072756
67771	Arpc5	1.7527	0.072756
71720	Osbpl3	1.9313	0.072756
30947	Adat1	-1.0712	0.072778
71893	Noxo1	1.5543	0.072989
231225	Tapt1	-1.5074	0.072989
240332	Slc6a7	-1.0089	0.072989
17002	Ltf	2.2373	0.073216
65102	Nif3l1	-0.75176	0.073216
20667	Sox12	-0.77071	0.073216
55981	Pigb	-1.0507	0.073216
74114	Crot	-0.99033	0.073216
104271	Tex15	-0.80896	0.07322
338359	Supv3l1	-1.3385	0.07345
76856	Catsper3	-0.79319	0.07346
17698	Msn	2.5498	0.073487
56356	Gltp	3.144	0.073487
20277	Scnn1b	-1.0017	0.073487
52033	Pbk	2.5563	0.073609
56869	Zfp109	-0.75411	0.073769
74168	Zdhhc16	-0.75717	0.073946
54197	Rnf5	-2.115	0.074171
107581	Col16a1	2.1306	0.074207
330260	Pon2	1.0286	0.074241
71687	Tmem25	-2.5633	0.074271
74246	Gale	0.79002	0.074318
110379	Sec13	1.0025	0.074403
218832	Polr3a	-0.74648	0.074443
74782	Glt8d2	-0.75354	0.074473
22122	Tsta3	0.91068	0.074509
170757	Eltd1	-1.7839	0.074535
212391	Lcor	-0.75526	0.074612
170442	Bbox1	-2.303	0.074835
68876	Xrcc6bp1	-0.74739	0.074867
436230	BC065397	-0.75006	0.074895
15432	Hoxd12	-0.74798	0.074895
13353	Dgcr6	-2.1805	0.074899
23802	Amfr	-0.95983	0.074899
71566	9030425E11Rik	0.94607	0.075035
69544	Wdr5b	-0.80954	0.075035
26362	Axl	2.4365	0.075035
52163	Camk1	1.4306	0.075238
229488	Fam160a1	-0.75194	0.075602
66343	Tmem177	-1.1349	0.075602
240725	Sulf1	1.7223	0.075609
259301	Leap2	-0.8554	0.075609
19217	Ptger2	0.76211	0.075754
72825	Mon1a	-0.7526	0.075854
14997	H2-M9	-0.75099	0.075896
17844	Mup5	-2.0983	0.07602
73547	Dusp21	-0.75476	0.076546
66153	Fbxo36	-0.8075	0.07664
236537	Zfp352	-0.75957	0.076657
211896	Depdc7	-0.75412	0.076776
72007	Fndc3b	2.3415	0.076776
338521	Fa2h	-0.74853	0.07687
74325	Cltb	-1.1518	0.07687
11829	Aqp4	-2.1242	0.07687
20503	Slc16a7	-0.76181	0.076929
74533	Gzf1	-1.3092	0.076935
28240	Trpm2	0.99647	0.076935
67980	Gnpda2	1.2058	0.077019
68067	3010026O09Rik	-2.2368	0.077124
236285	Lancl3	-0.74652	0.077216
83925	Trps1	1.2096	0.077216
239217	Kctd12	1.6638	0.077317
100177	Zmym6	-0.75021	0.077322
72508	Rps6kb1	-0.75911	0.07734
22025	Nr2c1	-1.0508	0.07734
67684	Luc7l3	1.1415	0.07734
67724	Pop1	-0.74668	0.077442
57314	Th1l	-0.87244	0.077442
69606	Mtfmt	-0.74193	0.077525
18508	Pax6	-0.74441	0.07753
105734	Tigd5	-0.73845	0.077945
84585	Rnf123	-1.784	0.077945
73739	Cby1	-0.7595	0.077945
24088	Tlr2	3.2882	0.078222
21942	Tnfrsf9	1.3425	0.078485
56364	Zmym3	-0.98042	0.078485
76257	Slc38a3	-2.1283	0.078485
30843	Fbxl12	-0.74124	0.078514
17281	Fyco1	-1.0391	0.078646
19111	Prl6a1	-0.9297	0.078681
20262	Stmn3	-0.75751	0.078714
252837	Ccrl1	-1.4527	0.079027
66660	Sltm	0.90662	0.079027
53617	Krt35	-0.73989	0.079027
22793	Zyx	2.5812	0.079027
272359	Irf2bp1	-0.7451	0.079181
208659	Fam20a	-1.2424	0.079557
227737	Fam129b	3.6077	0.079557
73542	Tssk5	-0.75148	0.079557
19222	Ptgir	1.0601	0.079557
11677	Akr1b3	2.1798	0.07962
269514	Fbxl4	-1.0657	0.07973
76959	Chmp5	-0.84174	0.079834
20290	Ccl1	0.79947	0.079834
216119	Ybey	-0.88548	0.079834
75396	Spp2	-2.2996	0.07994
246081	Defb11	-0.754	0.079992
66385	Ppp1r7	-0.77197	0.079992
245944	Vps54	-1.127	0.080041
57267	Apba3	-1.0329	0.080041
12583	Cdo1	-1.7839	0.080041
67549	Gpr89	-1.2133	0.080041
66165	Bccip	-0.84254	0.080069
241263	Gpr158	-0.73947	0.080069
56535	Pex3	-1.7137	0.080069
17196	Mbp	0.74232	0.080069
110816	Pwp2	-0.74261	0.080069
67844	Rab32	1.7408	0.080069
100163	Pafah2	-1.132	0.080069
71724	Aox3	-2.5557	0.080069
70061	Sdr9c7	-1.9734	0.080069
50784	Ppap2c	2.057	0.080069
209737	Kif15	1.0747	0.080069
[truncated: 9,574 more rows]
